# Supplementary material for: Determinants of Long-Term Mortality in Patients with Acute Coronary Syndromes Requiring CICU Admission: Diagnosis Versus Vulnerability in a Contemporary Real-World Cohort
Source: Life (Basel). 2026 Apr 1;16(4):586. doi: 10.3390/life16040586 (PMC13118271; doi:10.3390/life16040586)
Supplement: Supplementary file 1 [file life-16-00586-s001.zip]

Archive with 1 entries (1 files):
- life-4206624-supplementary.pdf
